# Supplementary material for: Prevalence and predictive factors for bilateral carpal tunnel syndrome by electrodiagnosis: A retrospective study
Source: PLoS One. 2021 Dec 23;16(12):e0260578. doi: 10.1371/journal.pone.0260578 (PMC8699666; doi:10.1371/journal.pone.0260578)
Supplement: S1 File — (XLSX) [file pone.0260578.s001.xlsx]

## Sheet: CTSFinalPTOP
ID	Gender	Age	Onset	BMI	onset90	BMI30	AGE45	Thyroid	clinical	EMG	Farmer	Labor	Housewife	office	Gove	Numb	Weak	Atroph	pain	BilatCTS	DM	DurSym	CNT	Bilatsymptoms
1	2	38	30	25.3902	0	0	0	0	1	1	2	2	2	2	1	1	0	0	0	2	0	30	0	0
2	2	61	60	24.8889	0	0	1	0	1	1	2	2	1	2	2	1	0	0	0	2	0	60	0	0
3	2	48	60	32	0	1	1	0	1	1	2	2	1	2	2	1	0	0	1	2	1	60	0	0
4	2	54	365	31.5556	1	1	1	0	2	1	2	2	2	2	2	1	1	0	1	2	0	365	0	1
5	2	50	150	28.3039	1	0	1	0	2	1	2	2	1	2	2	1	0	0	1	2	1	150	0	1
6	2	51	60	23.3091	0	0	1	0	1	1	1	2	2	2	2	1	1	1	1	2	0	60	0	0
7	2	32	14	43.2818	0	1	0	0	1	0	2	2	1	2	2	1	0	0	0	1	0	14	0	0
8	2	65	7	25.4767	0	0	1	0	1	0	2	2	1	2	2	1	0	0	0	1	0	7	0	0
9	2	57	30	22.4766	0	0	1	0	2	1	2	2	2	1	2	1	0	0	0	2	0	30	0	1
10	2	74	30	23.8054	0	0	1	0	1	0	2	2	2	2	2	1	0	0	0	1	0	30	0	0
11	2	37	30	25.7117	0	0	0	0	1	0	2	2	2	2	2	0	0	0	1	1	0	30	0	0
12	2	53	60	24.3418	0	0	1	0	2	1	1	2	2	2	2	1	1	1	1	2	0	60	0	1
13	2	32	60	22.0711	0	0	0	0	1	0	2	1	2	2	2	1	0	0	0	1	0	60	0	0
14	2	53	60	27.5873	0	0	1	0	2	1	2	2	1	2	2	1	0	0	0	2	0	60	0	1
15	2	48	1085	22.5215	1	0	1	0	1	0	1	2	2	2	2	1	0	0	1	1	0	1085	0	0
16	2	31	30	21.4844	0	0	0	0	1	0	1	2	2	2	2	1	0	0	1	1	0	30	0	0
17	2	23	90	25.7117	1	0	0	0	2	1	2	2	2	2	2	1	0	0	0	2	0	90	0	1
18	2	51	30	23.833	0	0	1	0	1	1	2	2	1	2	2	1	0	0	1	2	0	30	0	0
19	1	45	60	23.1473	0	0	1	0	2	1	1	2	2	2	2	1	0	0	0	2	0	60	0	1
20	2	51	14	24.2215	0	0	1	0	1	0	2	2	2	2	1	1	0	0	0	1	0	14	0	0
21	2	65	30	23.634	0	0	1	0	2	1	2	2	2	2	1	1	0	0	0	2	0	30	0	1
22	2	40	90	28.959	1	0	0	0	2	1	2	2	2	1	2	1	1	0	0	2	0	90	0	1
23	2	47	120	23.6128	1	0	1	0	2	1	2	1	2	2	2	1	0	0	1	2	0	120	0	1
24	2	41	120	25	1	0	0	0	1	0	2	1	2	2	2	1	1	0	0	1	0	120	0	0
25	2	51	730	22.6562	1	0	1	0	1	1	2	2	1	2	2	1	1	0	1	2	0	730	0	0
26	2	40	365	31.6337	1	1	0	0	1	1	2	1	2	2	2	1	0	0	0	2	0	365	0	0
27	2	42	365	25.8478	1	0	0	0	1	1	1	2	2	2	2	1	0	0	1	2	0	365	0	0
28	1	45	150	20.4152	1	0	1	0	1	1	2	1	2	2	2	1	0	0	1	2	0	150	0	0
29	2	58	120	30.385	1	1	1	0	1	1	1	2	2	2	2	0	0	0	1	2	1	120	0	0
30	2	63	365	21.7784	1	0	1	0	2	1	2	2	1	2	2	1	0	0	1	2	1	365	0	1
31	2	65	30	26.1593	0	0	1	0	2	1	1	2	2	2	2	1	0	0	0	2	0	30	0	1
32	2	66	30	30.385	0	1	1	0	2	1	2	2	2	2	2	1	0	0	0	2	0	30	0	1
33	2	49	30	23.4952	0	0	1	0	2	0	2	2	2	2	1	1	0	0	0	1	0	30	0	1
34	2	41	150	28.125	1	0	0	0	2	1	2	1	2	2	2	1	0	0	1	2	0	150	0	1
35	2	53	30	24.8889	0	0	1	0	1	1	2	2	2	2	1	0	0	0	1	2	1	30	0	0
36	2	48	30	27.5862	0	0	1	0	1	1	2	1	2	2	2	0	0	0	1	2	0	30	0	0
37	2	47	90	24.6094	1	0	1	0	2	1	1	2	2	2	2	1	0	0	0	2	0	90	0	1
38	2	40	365	26.6389	1	0	0	0	1	0	2	2	1	2	2	1	0	0	0	1	0	365	0	0
39	1	53	60	24.977	0	0	1	0	1	1	2	1	2	2	2	1	0	0	0	2	0	60	0	0
40	2	59	30	26.2222	0	0	1	0	2	1	2	2	2	2	1	1	0	0	0	2	0	30	0	1
41	2	41	30	24.974	0	0	0	0	1	0	2	1	2	2	2	1	0	0	1	1	0	30	0	0
42	2	48	365	28.8889	1	0	1	0	1	1	2	2	1	2	2	1	1	0	1	2	0	365	0	0
43	2	48	30	25.9151	0	0	1	0	2	1	1	2	2	2	2	1	0	0	0	2	0	30	0	1
44	2	52	180	25.3906	1	0	1	0	1	1	1	2	2	2	2	1	1	1	1	2	0	180	0	0
45	2	48	180	36.5713	1	1	1	0	1	0	2	1	2	2	2	1	0	0	1	1	0	180	0	0
46	2	51	2190	36.2123	1	1	1	0	2	1	2	2	2	2	2	1	0	0	1	2	0	2190	0	1
47	2	32	730	21.7778	1	0	0	0	2	1	2	1	2	2	2	1	0	0	1	2	0	730	0	1
48	2	49	90	24.1415	1	0	1	0	2	1	1	2	2	2	2	1	0	0	0	2	0	90	0	1
49	2	57	30	22.4766	0	0	1	0	2	1	2	2	2	1	2	1	0	0	1	2	0	30	0	1
50	1	62	60	28.0864	0	0	1	0	1	1	2	1	2	2	2	1	0	0	1	2	0	60	0	0
51	2	60	1095	23.8751	1	0	1	0	2	1	2	2	2	2	1	1	0	0	1	2	0	1095	0	1
52	1	49	90	26.2976	1	0	1	0	1	1	2	2	2	2	1	1	0	0	0	2	0	90	0	0
53	2	61	30	25.6312	0	0	1	0	1	0	2	1	2	2	2	1	0	0	0	1	0	30	0	0
54	2	55	90	28	1	0	1	0	2	1	2	2	2	2	1	1	0	0	1	2	0	90	0	1
55	2	40	30	25.2241	0	0	0	0	1	0	2	1	2	2	2	1	0	0	1	1	0	30	0	0
56	2	47	730	23.4375	1	0	1	0	2	1	2	1	2	2	2	1	0	0	0	2	0	730	0	1
57	1	32	30	19.5918	0	0	0	0	1	1	2	1	2	2	2	1	0	0	0	2	0	30	0	0
58	2	46	180	24.6094	1	0	1	0	2	1	2	2	1	2	2	1	0	0	1	2	0	180	0	1
59	2	50	180	21.7865	1	0	1	0	1	1	2	1	2	2	2	1	1	1	1	2	0	180	0	0
60	2	53	365	23.7332	1	0	1	0	1	1	1	2	2	2	2	1	0	0	1	2	0	365	0	0
61	2	51	30	28.9993	0	0	1	0	1	0	1	2	2	2	2	1	0	0	1	1	0	30	0	0
62	2	48	60	22.6409	0	0	1	0	1	1	1	2	2	2	2	1	0	0	0	2	0	60	0	0
63	2	50	60	29.1363	0	0	1	0	2	1	2	2	1	2	2	1	0	0	1	2	0	60	0	1
64	2	52	365	20	1	0	1	0	1	1	2	2	2	2	1	1	1	1	1	2	0	365	0	0
65	2	45	365	36.7187	1	1	1	0	2	1	1	2	2	2	2	1	0	0	1	2	0	365	0	1
66	2	53	7	23.7118	0	0	1	0	1	1	2	1	2	2	2	1	0	0	1	2	0	7	0	0
67	1	66	30	23.4375	0	0	1	0	1	1	2	2	2	2	2	1	0	0	1	2	0	30	0	0
68	1	34	30	21.6441	0	0	0	0	2	1	2	1	2	2	2	1	0	0	1	2	0	30	0	1
69	2	48	30	24.4352	0	0	1	0	2	1	2	2	2	2	2	1	0	0	1	2	0	30	0	1
70	2	46	120	24.8889	1	0	1	0	1	1	2	2	1	2	2	0	1	1	1	2	0	120	0	0
71	1	65	60	24.9135	0	0	1	0	1	1	1	2	2	2	2	1	0	0	0	2	0	60	0	0
72	2	43	365	28.764	1	0	0	0	1	1	2	1	2	2	2	1	0	0	0	2	0	365	0	0
73	2	53	60	25.7778	0	0	1	0	2	1	1	2	2	2	2	1	0	0	1	2	0	60	0	1
74	2	53	60	27.9421	0	0	1	0	2	1	1	2	2	2	2	1	0	0	0	2	0	60	0	1
75	2	40	60	21.7738	0	0	0	0	2	1	1	2	2	2	2	1	0	0	0	2	0	60	0	1
76	2	66	90	30.4076	1	1	1	0	1	1	2	2	2	2	2	1	0	0	1	2	0	90	0	0
77	2	48	365	24.0346	1	0	1	0	1	1	2	2	2	2	1	1	0	0	0	2	0	365	0	0
78	2	47	60	24.6094	0	0	1	0	1	1	2	2	2	2	2	1	1	1	0	2	0	60	0	0
79	2	37	30	21.2306	0	0	0	0	1	0	1	2	2	2	2	1	0	0	1	1	0	30	0	0
80	2	40	30	21.6713	0	0	0	0	1	0	2	2	2	2	1	1	1	0	1	1	0	30	0	0
81	2	34	30	34.5473	0	1	0	0	2	1	2	2	2	1	2	1	1	0	1	2	0	30	0	1
82	1	50	240	24.2215	1	0	1	0	1	1	2	1	2	2	2	1	0	0	0	2	0	240	0	0
83	2	42	730	22.9398	1	0	0	0	2	1	1	2	2	2	2	1	0	0	0	2	0	730	0	1
84	2	59	120	24.977	1	0	1	0	1	1	2	2	2	2	1	1	0	0	1	2	0	120	0	0
85	2	49	21	26.0375	0	0	1	0	2	1	1	2	2	2	2	1	0	0	0	2	0	21	0	1
86	2	68	90	21.3333	1	0	1	0	1	1	2	2	2	2	2	1	0	0	0	2	0	90	0	0
87	2	37	120	35.7143	1	1	0	0	1	1	2	2	1	2	2	1	0	0	1	2	0	120	0	0
88	2	59	365	28.8889	1	0	1	0	2	1	2	2	2	2	1	1	0	0	1	2	0	365	0	1
89	1	58	365	23.1834	1	0	1	0	1	0	2	1	2	2	2	1	0	0	1	1	1	365	0	0
90	2	51	180	24.7475	1	0	1	0	2	1	2	2	2	1	2	1	0	0	1	2	0	180	0	1
91	2	53	30	25.7778	0	0	1	0	1	1	2	2	1	2	2	1	0	0	1	2	0	30	0	0
92	2	50	365	21.7778	1	0	1	0	2	1	1	2	2	2	2	1	0	1	0	2	0	365	0	1
93	2	47	90	23.8751	1	0	1	0	1	0	2	1	2	2	2	1	0	0	1	1	0	90	0	0
94	2	72	30	24.6711	0	0	1	0	1	1	2	2	2	2	1	1	0	0	0	2	0	30	0	0
95	2	41	365	37.7778	1	1	0	0	2	1	2	1	2	2	2	1	0	0	0	2	0	365	0	1
96	2	61	30	28.1943	0	0	1	0	1	1	2	1	2	2	2	0	0	0	1	2	0	30	0	0
97	2	64	30	26.1593	0	0	1	0	2	1	2	2	1	2	2	1	0	0	1	2	0	30	0	1
98	1	35	30	17.2635	0	0	0	0	1	1	1	2	2	2	2	0	0	0	1	2	0	30	0	0
99	2	51	365	26.4381	1	0	1	0	1	1	2	2	2	2	1	1	0	0	0	2	0	365	0	0
100	1	37	120	27.0416	1	0	0	0	1	1	2	1	2	2	2	1	0	0	1	2	0	120	0	0
101	2	35	90	23.4221	1	0	0	0	1	1	2	2	1	2	2	1	1	0	1	2	0	90	0	0
102	2	30	30	50	0	1	0	0	2	1	2	2	2	1	2	1	0	0	0	2	1	30	0	1
103	2	50	14	24	0	0	1	0	2	1	1	2	2	2	2	1	1	0	1	2	0	14	0	1
104	2	47	730	25.3444	1	0	1	0	2	1	2	1	2	2	2	1	0	0	0	2	0	730	0	1
105	2	58	365	24.4444	1	0	1	0	2	1	2	1	2	2	2	1	0	1	1	2	0	365	0	1
106	2	44	120	22.2222	1	0	0	0	1	1	2	1	2	2	2	1	0	0	0	2	0	120	0	0
107	2	39	90	20.7031	1	0	0	0	1	0	2	2	2	1	2	1	0	0	0	1	0	90	0	0
108	2	53	365	22.9874	1	0	1	0	2	1	2	2	2	1	2	1	0	0	0	2	0	365	0	1
109	2	53	30	23.1111	0	0	1	0	1	1	2	1	2	2	2	1	0	0	0	2	0	30	0	0
110	2	50	90	23.1247	1	0	1	0	2	1	1	2	2	2	2	1	0	0	0	2	0	90	0	1
111	2	54	120	26.1224	1	0	1	0	2	1	2	2	1	2	2	1	0	0	1	2	0	120	0	1
112	2	77	90	24.4444	1	0	1	0	2	1	2	2	1	2	2	1	1	0	0	2	0	90	0	1
113	2	55	120	29.3333	1	0	1	0	2	1	2	2	2	2	2	1	0	0	0	2	0	120	0	1
114	2	40	90	23.8751	1	0	0	0	1	1	2	2	2	2	2	1	0	0	0	2	0	90	0	0
115	2	58	30	24.6548	0	0	1	0	1	1	2	2	2	2	1	1	0	0	1	2	0	30	0	0
116	2	50	60	26.5625	0	0	1	1	1	0	2	1	2	2	2	1	0	0	0	1	0	60	0	0
117	2	64	90	23.6614	1	0	1	0	1	0	2	1	2	2	2	1	0	0	0	1	0	90	0	0
118	2	40	30	27.0552	0	0	0	0	2	1	2	2	2	2	1	1	0	0	0	2	0	30	0	1
119	2	71	30	27.8293	0	0	1	0	1	1	2	2	1	2	2	1	0	0	1	2	0	30	0	0
120	2	51	14	23.0681	0	0	1	0	1	1	1	2	2	2	2	1	0	0	0	2	0	14	0	0
121	1	34	365	40.8304	1	1	0	0	2	1	1	2	2	2	2	1	0	0	1	2	0	365	0	1
122	2	50	30	24.7475	0	0	1	0	2	1	2	1	2	2	2	1	0	0	0	2	0	30	0	1
123	1	52	30	28.257	0	0	1	0	1	1	2	1	2	2	2	1	0	0	0	2	0	30	0	0
124	2	52	14	24.6548	0	0	1	0	2	1	1	2	2	2	2	1	0	0	0	2	0	14	0	1
125	2	55	365	26.6667	1	0	1	0	1	1	2	2	1	2	2	0	0	0	1	2	0	365	0	0
126	2	49	30	24.977	0	0	1	0	2	1	2	1	2	2	2	1	1	0	1	2	0	30	0	1
127	2	66	60	26.7094	0	0	1	0	1	1	1	2	2	2	2	1	0	0	0	2	1	60	0	0
128	1	52	14	22.0386	0	0	1	0	1	0	2	2	2	2	1	1	0	0	1	1	0	14	0	0
129	2	36	60	20.6131	0	0	0	0	1	0	2	2	2	1	2	1	0	0	0	1	0	60	0	0
130	2	50	90	28.1943	1	0	1	0	1	1	1	2	2	2	2	1	0	0	1	2	0	90	0	0
131	2	49	30	26.6667	0	0	1	0	1	0	2	2	2	2	2	1	0	0	0	1	0	30	0	0
132	2	53	30	21.4031	0	0	1	0	1	1	2	1	2	2	2	1	0	0	0	2	0	30	0	0
133	2	48	365	29.4887	1	0	1	0	1	1	2	1	2	2	2	1	1	0	1	2	0	365	0	0
134	1	59	90	25.3906	1	0	1	0	2	1	2	1	2	2	2	1	1	0	0	2	0	90	0	1
135	1	38	30	24.6914	0	0	0	0	1	0	2	1	2	2	2	1	0	0	0	1	0	30	0	0
136	2	47	30	30.2222	0	1	1	0	2	1	2	2	1	2	2	1	0	0	1	2	0	30	0	1
137	1	62	365	27.5482	1	0	1	0	1	1	2	2	2	2	1	1	0	0	1	2	0	365	0	0
138	2	58	730	25.7778	1	0	1	0	1	1	1	2	2	2	2	1	1	0	1	2	0	730	0	0
139	1	46	14	26.8386	0	0	1	0	2	1	2	1	2	2	2	1	1	0	0	2	0	14	0	1
140	2	80	365	20	1	0	1	0	1	1	2	2	1	2	2	1	1	0	1	2	0	365	0	0
141	2	62	30	30.8012	0	1	1	0	1	1	1	2	2	2	2	1	0	0	0	2	0	30	0	0
142	1	60	365	26.398	1	0	1	0	1	1	2	1	2	2	2	1	0	0	1	2	0	365	0	0
143	1	71	90	30.0914	1	1	1	0	1	0	2	2	2	2	1	1	1	0	1	1	0	90	0	0
144	2	53	7	19.313	0	0	1	0	1	0	2	2	2	1	2	1	0	0	1	1	0	7	0	0
145	2	56	365	22.6667	1	0	1	0	1	1	1	2	2	2	2	1	0	0	1	2	0	365	0	0
146	2	61	120	33.7325	1	1	1	0	2	1	2	2	2	2	1	1	0	0	1	2	0	120	0	1
147	2	61	28	28.125	0	0	1	0	1	1	2	2	1	2	2	1	0	0	1	2	0	28	0	0
148	1	53	365	19.1001	1	0	1	0	1	1	2	1	2	2	2	1	0	0	1	2	0	365	0	0
149	1	62	365	23.8367	1	0	1	0	2	1	1	2	2	2	2	0	0	1	0	2	0	365	1	1
150	2	55	180	21.9388	1	0	1	0	1	1	1	2	2	2	2	1	0	0	1	2	0	180	0	0
151	2	46	180	25.2363	1	0	1	0	1	1	2	1	2	2	2	1	0	0	0	2	0	180	0	0
152	2	50	30	17.7778	0	0	1	0	2	1	2	1	2	2	2	1	0	0	0	2	1	30	0	1
153	2	51	365	28.8889	1	0	1	0	2	0	2	1	2	2	2	1	0	0	1	1	0	365	0	0
154	1	28	21	32.1799	0	1	0	0	2	1	2	1	2	2	2	0	0	0	1	2	0	21	0	1
155	2	48	21	19.9792	0	0	1	0	2	1	2	1	2	2	2	1	0	0	0	2	0	21	0	1
156	2	45	30	21.2279	0	0	1	0	2	1	1	2	2	2	2	1	1	0	1	2	0	30	0	1
157	2	44	180	21.3039	1	0	0	0	2	0	2	1	2	2	2	1	0	0	0	1	0	180	0	1
158	2	62	365	30.8185	1	1	1	0	1	1	2	1	2	2	2	1	0	0	1	2	0	365	0	0
159	2	72	30	20.5442	0	0	1	0	2	1	2	2	2	2	2	1	0	0	1	2	0	30	0	1
160	2	45	90	27.5556	1	0	1	0	2	1	1	2	2	2	2	1	0	0	0	2	0	90	0	1
161	2	53	60	26.5021	0	0	1	0	1	0	2	2	2	2	1	1	0	0	1	1	0	60	0	0
162	1	44	90	18.9619	1	0	0	0	1	1	1	2	2	2	2	0	0	0	1	2	0	90	0	0
163	1	68	365	25.3069	1	0	1	0	2	1	2	2	2	2	2	1	0	0	1	2	0	365	0	1
164	2	21	14	30.2978	0	1	0	0	1	0	2	1	2	2	2	1	0	0	1	1	0	14	0	0
165	2	37	1095	23.4224	1	0	0	1	1	0	2	2	1	2	2	1	0	0	1	1	0	1095	0	0
166	1	62	90	26.9531	1	0	1	0	1	0	2	1	2	2	2	1	0	0	0	1	0	90	0	0
167	2	61	60	25.3906	0	0	1	0	1	1	1	2	2	2	2	1	1	0	0	2	0	60	0	0
168	2	48	180	22.7529	1	0	1	0	1	0	2	1	2	2	2	1	0	0	1	1	0	180	0	0
169	2	50	60	20.8889	0	0	1	1	1	0	1	2	2	2	2	1	1	0	1	1	0	60	0	0
170	2	36	30	29.1363	0	0	0	0	1	0	2	2	1	2	2	1	0	0	0	1	0	30	0	0
171	1	50	4	24.3375	0	0	1	0	2	1	2	2	2	2	1	0	1	0	1	2	0	4	1	1
172	2	44	14	22.2222	0	0	0	1	1	0	2	2	1	2	2	1	0	0	0	1	0	14	0	0
173	2	68	90	31.6337	1	1	1	0	2	1	2	2	2	2	2	1	0	0	1	2	0	90	0	1
174	2	45	90	24.8889	1	0	1	0	1	1	2	1	2	2	2	1	0	0	1	2	0	90	0	0
175	2	55	30	28.764	0	0	1	0	1	1	2	2	1	2	2	1	1	1	1	2	0	30	0	0
176	2	66	7	22.2222	0	0	1	0	1	1	2	2	1	2	2	0	1	1	1	2	0	7	0	0
177	2	58	150	26.1719	1	0	1	0	1	1	2	2	1	2	2	1	0	0	0	2	0	150	0	0
178	2	41	7	19.6506	0	0	0	0	1	1	1	2	2	2	2	1	0	0	1	2	0	7	0	0
179	2	45	30	25.721	0	0	1	0	1	1	2	1	2	2	2	1	0	0	1	2	0	30	0	0
180	1	52	60	26.0262	0	0	1	0	1	1	1	2	2	2	2	1	0	0	1	2	0	60	0	0
181	2	56	180	23.1247	1	0	1	0	1	1	2	2	2	2	1	1	0	0	0	2	0	180	0	0
182	2	52	60	26.8977	0	0	1	0	1	1	2	2	2	1	2	1	1	0	0	2	0	60	0	0
183	1	45	21	31.0204	0	1	1	0	1	1	2	2	2	2	2	0	0	0	1	2	0	21	0	0
184	2	42	60	27.1816	0	0	0	0	2	1	2	1	2	2	2	1	0	0	1	2	0	60	0	1
185	2	63	180	25.1743	1	0	1	0	2	1	2	2	1	2	2	1	0	0	1	2	0	180	0	1
186	2	55	30	29.7778	0	0	1	0	1	1	1	2	2	2	2	1	1	1	1	2	0	30	0	0
187	2	44	730	31.2295	1	1	0	0	1	1	2	2	2	1	2	0	0	0	1	2	0	730	0	0
188	2	44	30	22.2656	0	0	0	0	1	1	1	2	2	2	2	1	0	0	1	2	0	30	0	0
189	2	55	30	31.2295	0	1	1	0	1	1	1	2	2	2	2	1	1	0	0	2	0	30	0	0
190	2	52	60	22.2656	0	0	1	0	2	1	2	2	2	2	2	1	0	0	0	2	0	60	0	1
191	2	46	730	23.1247	1	0	1	0	2	0	1	2	2	2	2	1	0	0	1	1	0	730	0	1
192	2	55	1460	24.1288	1	0	1	0	2	1	2	2	1	2	2	1	0	0	0	2	0	1460	0	1
193	2	24	180	22.3757	1	0	0	0	2	1	2	2	2	2	2	1	0	0	0	2	0	180	0	1
194	2	47	30	23.4375	0	0	1	0	2	1	2	1	2	2	2	1	0	0	0	2	0	30	0	1
195	1	30	180	25.9516	1	0	0	0	1	1	2	1	2	2	2	1	0	0	0	2	0	180	0	0
196	2	48	14	22.2656	0	0	1	0	1	1	2	2	2	2	1	1	0	0	1	2	0	14	1	0
197	2	33	90	39.5421	1	1	0	0	2	1	2	1	2	2	2	1	0	0	0	2	0	90	0	1
198	1	45	120	33.4252	1	1	1	0	2	1	2	1	2	2	2	1	0	0	1	2	0	120	0	1
199	2	49	730	22.8329	1	0	1	1	2	1	1	2	2	2	2	1	1	1	1	2	0	730	0	1
200	2	56	30	31.2295	0	1	1	0	1	1	1	2	2	2	2	1	1	0	0	2	0	30	0	0
201	2	53	14	23.0681	0	0	1	0	2	1	2	2	1	2	2	1	0	0	1	2	0	14	0	1
202	1	71	90	23.8751	1	0	1	0	1	0	2	2	1	2	2	1	0	0	1	1	0	90	0	0
203	1	51	60	23.9591	0	0	1	0	2	0	1	2	2	2	2	1	0	0	0	1	0	60	0	1
204	1	75	30	24.6094	0	0	1	0	1	0	2	1	2	2	2	1	0	0	1	1	0	30	0	0
205	2	47	90	25.2994	1	0	1	0	1	1	2	2	2	2	1	1	1	0	1	2	0	90	0	0
206	2	56	180	25.3906	1	0	1	0	1	1	1	2	2	2	2	1	0	1	1	2	0	180	0	0
207	2	35	1	21.4844	0	0	0	0	1	1	2	1	2	2	2	1	0	0	1	2	0	1	0	0
208	1	46	30	30.4867	0	1	1	0	1	1	2	2	2	1	2	1	0	0	0	2	0	30	0	0
209	1	68	30	27.6888	0	0	1	0	1	1	2	2	2	2	2	0	0	0	1	2	0	30	0	0
210	2	55	30	23.6128	0	0	1	0	1	1	2	2	1	2	2	1	0	0	1	2	0	30	0	0
211	2	42	14	24.9108	0	0	0	0	1	0	2	2	2	1	2	1	0	0	1	1	0	14	0	0
212	2	52	14	22.213	0	0	1	0	1	1	2	2	2	2	1	1	1	0	0	2	0	14	0	0
213	1	56	3	20.3125	0	0	1	0	2	1	2	1	2	2	2	1	1	0	0	2	0	3	0	1
214	2	52	60	24.7768	0	0	1	0	2	1	2	2	2	2	1	1	0	0	0	2	0	60	0	1
215	2	77	60	28.0689	0	0	1	0	2	1	1	2	2	2	2	1	0	0	1	2	0	60	0	1
216	2	37	7	23.3377	0	0	0	1	2	1	2	1	2	2	2	1	1	0	0	2	0	7	0	1
217	2	51	14	23.2446	0	0	1	0	2	1	1	2	2	2	2	1	1	0	0	2	0	14	0	1
218	1	66	180	26.9531	1	0	1	0	1	1	2	2	2	2	2	1	0	0	0	2	0	180	0	0
219	1	42	14	22.6409	0	0	0	0	1	1	2	1	2	2	2	1	0	0	1	2	0	14	0	0
220	2	55	180	26.4855	1	0	1	0	2	1	2	2	2	2	1	1	0	0	0	2	0	180	0	1
221	1	57	60	24.6094	0	0	1	0	1	1	2	1	2	2	2	1	0	0	0	2	0	60	0	0
222	2	50	30	23.6652	0	0	1	0	2	0	2	1	2	2	2	1	0	0	0	1	0	30	0	1
223	1	54	365	23.7253	1	0	1	1	1	1	2	2	1	2	2	1	1	0	1	2	0	365	0	0
224	2	29	240	33.3984	1	1	0	0	2	1	1	2	2	2	2	1	0	0	1	2	0	240	0	1
225	2	57	60	22.6667	0	0	1	0	2	1	1	2	2	2	2	1	0	0	1	2	0	60	0	1
226	2	53	365	32.8824	1	1	1	0	2	1	1	2	2	2	2	1	0	0	0	2	0	365	0	1
227	2	78	60	20.8117	0	0	1	0	1	1	2	2	1	2	2	1	0	0	0	2	0	60	0	0
228	1	47	10	30.7787	0	1	1	0	1	1	2	2	2	1	2	1	0	0	1	2	0	10	0	0
229	2	55	365	23.8751	1	0	1	0	2	1	1	2	2	2	2	1	0	0	0	2	0	365	0	1
230	1	41	365	26.0299	1	0	0	0	1	1	2	2	2	2	2	1	0	0	1	2	0	365	0	0
231	1	46	30	24.0238	0	0	1	0	1	0	2	2	2	2	2	1	0	0	0	1	1	30	0	0
232	2	56	15	21.0517	0	0	1	0	2	0	2	1	2	2	2	0	0	0	1	1	0	15	0	1
233	2	44	30	20.1951	0	0	0	0	2	1	2	2	2	1	2	0	0	0	1	2	0	30	0	1
234	2	51	90	30.3193	1	1	1	0	1	1	2	2	2	2	2	1	0	0	1	2	0	90	0	0
235	2	77	30	18.3256	0	0	1	0	2	1	2	2	1	2	2	0	1	1	1	2	1	30	0	1
236	2	36	730	28.6501	1	0	0	0	2	1	2	1	2	2	2	1	1	0	1	2	0	730	0	1
237	2	55	60	23.7812	0	0	1	0	1	1	2	2	2	1	2	0	0	0	1	2	1	60	1	0
238	2	52	150	24.6548	1	0	1	0	2	1	2	1	2	2	2	1	0	0	0	2	0	150	0	1
239	2	54	90	28.4444	1	0	1	0	2	1	2	2	2	2	2	1	0	0	0	2	0	90	0	1
240	2	46	30	23.634	0	0	1	0	2	1	2	2	1	2	2	1	0	0	1	2	0	30	0	1
241	2	40	365	22.6562	1	0	0	0	2	1	2	2	2	2	2	1	0	0	1	2	0	365	0	1
242	2	37	60	33.9844	0	1	0	0	2	1	2	1	2	2	2	1	0	0	0	2	1	60	0	1
243	2	52	60	23.7253	0	0	1	0	2	1	2	2	1	2	2	1	0	0	0	2	0	60	0	1
244	2	45	60	20.8324	0	0	1	0	2	1	2	2	1	2	2	1	1	0	1	2	0	60	0	1
245	2	54	240	25.8478	1	0	1	0	1	1	2	2	1	2	2	1	1	0	1	2	0	240	0	0
246	2	47	240	19.1406	1	0	1	0	1	1	2	2	1	2	2	1	0	0	1	2	0	240	0	0
247	2	58	30	24.6094	0	0	1	0	1	1	1	2	2	2	2	1	0	1	1	2	0	30	0	0
248	2	39	60	32.0291	0	1	0	0	2	1	2	2	2	1	2	1	0	0	1	2	0	60	0	1
249	2	50	365	28.5375	1	0	1	0	2	1	1	2	2	2	2	1	0	0	1	2	0	365	0	1
250	2	52	30	17.5781	0	0	1	0	1	1	1	2	2	2	2	1	0	0	0	2	0	30	0	0
251	2	67	180	19.052	1	0	1	0	1	1	2	2	2	2	1	1	0	0	0	2	0	180	0	0
252	2	46	548	24.4352	1	0	1	0	2	1	2	1	2	2	2	1	0	0	1	2	0	548	0	1
253	1	34	42	25.3906	0	0	0	0	2	0	2	2	2	1	2	1	0	0	1	1	0	42	1	1
254	1	37	30	21.2245	0	0	0	0	1	0	2	1	2	2	2	1	0	0	0	1	0	30	0	0
255	2	57	30	30.7809	0	1	1	0	2	1	2	2	2	1	2	1	0	0	1	2	0	30	0	1
256	2	62	365	24.5243	1	0	1	0	2	1	2	2	2	2	2	1	0	0	1	2	0	365	0	1
257	2	59	210	28.1337	1	0	1	0	2	1	2	2	1	2	2	1	0	0	1	2	0	210	0	1
258	1	41	30	24.5675	0	0	0	0	1	1	1	2	2	2	2	1	1	0	1	2	0	30	0	0
259	2	58	730	23.5556	1	0	1	0	2	1	1	2	2	2	2	1	0	0	0	2	0	730	0	1
260	2	57	30	28.7201	0	0	1	0	1	0	2	2	2	2	2	1	0	0	1	1	0	30	0	0
261	2	48	10	29.903	0	0	1	0	1	1	1	2	2	2	2	1	0	0	1	2	0	10	0	0
262	2	39	730	22.8928	1	0	0	0	1	1	2	1	2	2	2	1	0	0	1	2	0	730	0	0
263	2	56	90	26.9127	1	0	1	1	1	1	2	2	2	2	1	1	0	0	0	2	0	90	0	0
264	2	70	30	27.3437	0	0	1	0	1	0	2	2	1	2	2	1	0	0	1	1	0	30	0	0
265	2	55	150	24.1965	1	0	1	0	1	0	2	2	1	2	2	1	0	0	1	1	0	150	0	0
266	2	47	365	16.8889	1	0	1	0	2	1	2	1	2	2	2	1	0	0	1	2	0	365	0	1
267	2	43	90	23.4375	1	0	0	0	2	1	2	1	2	2	2	1	0	0	1	2	0	90	0	1
268	2	51	730	18.6667	1	0	1	0	2	1	2	2	2	1	2	1	0	0	1	2	0	730	0	1
269	2	38	730	19.025	1	0	0	0	2	0	2	1	2	2	2	1	0	0	1	1	0	730	0	1
270	2	39	60	18.2262	0	0	0	0	1	0	2	2	1	2	2	1	0	0	1	1	0	60	0	0
271	2	32	90	19.1953	1	0	0	0	2	1	2	2	1	2	2	1	0	0	1	2	0	90	0	1
272	2	54	90	22.83	1	0	1	0	1	1	1	2	2	2	2	1	0	1	1	2	0	90	0	0
273	1	50	21	18.3655	0	0	1	0	1	1	2	1	2	2	2	1	0	0	1	2	0	21	0	0
274	2	51	180	27.4756	1	0	1	0	2	1	2	2	2	2	1	1	0	0	0	2	0	180	0	1
275	2	60	60	28.5375	0	0	1	0	1	0	2	2	2	2	2	1	0	0	0	1	0	60	0	0
276	2	77	30	20.8117	0	0	1	0	1	1	2	2	1	2	2	1	0	0	1	2	0	30	0	0
277	2	35	30	17.9089	0	0	0	0	1	1	2	2	2	1	2	1	1	1	0	2	0	30	0	0
278	2	31	30	21.76	0	0	0	0	1	1	2	2	2	1	2	1	1	0	1	2	0	30	0	0
279	2	36	365	29.0606	1	0	0	0	1	0	2	2	1	2	2	1	0	0	0	1	0	365	0	0
280	2	23	60	27.1816	0	0	0	0	1	1	2	2	2	1	2	1	0	0	0	2	0	60	0	0
281	2	38	90	28.2284	1	0	0	0	1	1	2	2	2	1	2	1	0	0	0	2	0	90	0	0
282	2	59	365	21.6441	1	0	1	0	2	1	2	2	1	2	2	1	0	1	0	2	1	365	0	1
283	2	46	30	23.8222	0	0	1	0	2	1	2	2	1	2	2	1	0	0	0	2	0	30	0	1
284	2	34	90	42.2222	1	1	0	0	2	1	2	1	2	2	2	1	0	0	0	2	0	90	0	1
285	2	38	1095	35.2617	1	1	0	0	2	1	2	1	2	2	2	0	0	1	1	2	0	1095	0	1
286	1	41	30	24.6097	0	0	0	0	1	0	2	1	2	2	2	1	0	0	1	1	0	30	0	0
287	1	47	60	25.7812	0	0	1	0	2	1	2	1	2	2	2	1	0	0	1	2	0	60	0	1
288	2	46	90	25.8166	1	0	1	0	1	1	2	2	1	2	2	1	0	0	1	2	0	90	0	0
289	2	44	365	20.8209	1	0	0	0	2	1	1	2	2	2	2	1	0	0	1	2	0	365	0	1
290	2	43	150	22.8624	1	0	0	0	1	0	1	2	2	2	2	1	0	0	1	1	0	150	0	0
291	2	38	30	29.4321	0	0	0	0	1	0	2	2	1	2	2	1	0	0	1	1	0	30	0	0
292	2	45	30	29.4321	0	0	1	0	1	1	1	2	2	2	2	1	0	0	1	2	0	30	0	0
293	2	36	120	27.268	1	0	0	0	1	0	2	2	2	1	2	1	0	0	1	1	0	120	0	0
294	2	68	60	17.9687	0	0	1	0	1	0	2	2	1	2	2	1	0	0	1	1	0	60	0	0
295	2	36	30	24.6094	0	0	0	1	1	1	2	2	1	2	2	1	0	0	1	2	0	30	0	0
296	2	43	30	27.7671	0	0	0	0	2	1	2	2	2	2	2	1	0	0	1	2	0	30	0	1
297	2	48	30	30.863	0	1	1	0	1	1	2	1	2	2	2	1	0	0	1	2	0	30	0	0
298	2	46	30	20.7008	0	0	1	0	1	1	2	1	2	2	2	1	0	0	0	2	0	30	0	0
299	2	50	365	20.7725	1	0	1	0	2	1	2	1	2	2	2	1	0	0	1	2	0	365	0	1
300	2	39	365	20.8117	1	0	0	0	1	0	2	2	2	2	2	1	0	0	1	1	0	365	0	0
301	2	34	180	29.6158	1	0	0	0	2	1	2	1	2	2	2	1	0	0	1	2	0	180	0	1
302	2	52	90	30.3193	1	1	1	0	1	1	2	2	2	2	2	1	0	0	0	2	0	90	0	0
303	2	52	365	28.3771	1	0	1	0	2	1	2	2	1	2	2	1	0	0	0	2	0	365	0	1
304	2	68	730	32.0499	1	1	1	0	2	1	2	1	2	2	2	1	0	0	0	2	0	730	0	1
305	2	38	60	22.2222	0	0	0	0	2	1	2	1	2	2	2	1	0	0	1	2	0	60	0	1
306	2	50	1095	30.4577	1	1	1	0	2	1	2	2	2	2	2	1	1	0	1	2	0	1095	0	1
307	2	44	365	26.1066	1	0	0	0	1	1	2	2	2	1	2	1	0	0	0	2	0	365	0	0
308	1	86	180	30.4577	1	1	1	0	2	1	2	2	2	1	2	1	1	0	1	2	0	180	0	1
309	2	61	180	25.6837	1	0	1	0	2	1	2	2	2	1	2	1	0	0	1	2	0	180	0	1
310	1	39	730	24.1672	1	0	0	0	2	1	2	1	2	2	2	1	0	0	1	2	0	730	0	1
311	2	42	30	28.5156	0	0	0	0	2	1	2	1	2	2	2	1	0	0	1	2	0	30	0	1
312	2	61	60	22.4323	0	0	1	0	2	1	2	2	1	2	2	1	0	0	0	2	1	60	0	1
313	2	55	21	23.0469	0	0	1	0	1	1	1	2	2	2	2	1	0	0	0	2	0	21	0	0
314	2	44	21	18.2222	0	0	0	0	1	1	2	1	2	2	2	1	1	0	0	2	0	21	0	0
315	2	68	180	23.0469	1	0	1	0	1	1	2	2	1	2	2	1	1	0	0	2	1	180	0	0
316	1	67	365	25.2081	1	0	1	0	2	0	1	2	2	2	2	1	0	1	0	1	0	365	1	1
317	2	59	14	32.4444	0	1	1	0	1	1	2	2	1	2	2	1	0	1	0	2	1	14	0	0
318	1	69	365	27.4348	1	0	1	0	1	1	2	2	2	2	2	1	0	0	1	2	0	365	0	0
319	2	44	8	31.2295	0	1	0	0	1	1	1	2	2	2	2	1	1	0	0	2	0	8	0	0
320	2	59	60	22.8928	0	0	1	0	2	1	2	2	2	2	1	1	0	0	0	2	0	60	0	1
321	2	34	150	25	1	0	0	0	2	1	2	1	2	2	2	1	0	0	1	2	0	150	0	1
322	2	52	150	29.903	1	0	1	0	2	1	2	2	2	2	2	1	0	0	1	2	0	150	1	1
323	2	34	365	26.6728	1	0	0	0	2	1	2	2	2	2	2	1	0	0	0	2	0	365	0	1
324	1	35	730	28.7347	1	0	0	0	2	1	2	2	2	2	2	1	0	0	1	2	0	730	0	1
325	2	63	60	28.5665	0	0	1	0	2	1	2	2	1	2	2	1	1	0	0	2	0	60	0	1
326	2	43	3650	22.806	1	0	0	0	1	1	2	1	2	2	2	1	0	0	1	2	0	3650	0	0
327	2	35	30	30.8012	0	1	0	0	1	1	1	2	2	2	2	1	0	0	1	2	0	30	0	0
